# Supplementary material for: Comprehensive Analysis of the Function and Prognostic Value of TAS2Rs Family-Related Genes in Colon Cancer
Source: Int J Mol Sci. 2024 Jun 21;25(13):6849. doi: 10.3390/ijms25136849 (PMC11241446; doi:10.3390/ijms25136849)
Supplement: Supplementary file 1 [file ijms-25-06849-s001.zip › Supplementary Table.xls]

## Sheet: Supplementary Table S1
Mutations in different colon cancer cell lines
Type	gene	LoVo	SW620	SW480	HCT116	HT29
Proto-oncogene	KRAS	√	√	√	√	—
	BRAF	—	—	—	—	√
	C-myc	√	—	√	—	√
	PIK3C1A	—	—	—	√	√
	Her-2	—	—	√	—	—
Tumor suppressor gene	APC	√	√	√	—	√
	DCC	—	—	—	—	—
	TP53	—	√	√	—	√
	PTEN	—	—	—	—	—
	SLC5A8	—	—	—	—	—
Mismatch Repair gene	MLH1	—	—	—	√	—
	MSH2	—	—	—	—	—
	MSH6	—	—	—	√	—
	PMS1	√	—	—	—	—
	PMS2	—	—	—	—	—
Statement: √: Mutation; —: Wild type

## Sheet: Supplementary Table S2
Clinical information
ID	Age	Gender
1	67	MALE
2	67	MALE
3	58	MALE
4	61	MALE
5	42	MALE
6	82	MALE
7	45	MALE
8	80	MALE
9	60	MALE
10	49	MALE
11	70	MALE
12	61	MALE
13	66	FEMALE
14	65	FEMALE
15	70	FEMALE
16	60	FEMALE
17	59	FEMALE
18	61	FEMALE
19	69	FEMALE
20	70	FEMALE
21	86	FEMALE
22	36	FEMALE

## Sheet: Supplementary Table S3
Primer list (Human)
Primer name	Primer sequence (5’-3’)
TAS2R4-F	TTCCTGAACTTGTGACTACGAGA
TAS2R4-R	CCTCAAGGAGTGTATTAGCAAGG
TAS2R5-F	GGGCCTATAACCTGAGTCTCTG
TAS2R5-R	ACAAGAAACACCACTAAAGGCA
TAS2R14-F	ATGGGTGGTGTCATAAAGAGCA
TAS2R14-R	AGGCTAATTCGAGAGATTGCCA
TAS2R19-F	GAAGATGCGGCTCCATAGCAA
TAS2R19-R	TGGCAAAGCAGGAGTACAAGT
TAS2R20-F	AAGGCTAAGAGTGTAGTTCTGGT
TAS2R20-R	AGTTGGAAAGGTGCATTGCAT
TAS2R31-F	CAGATGCGACTGTAACCACG
TAS2R31-R	AGTACCTCACTTGCCGCAAAA
TAS2R38-F	TGTTCCTGAGTGCTATCCAGC
TAS2R38-R	GGTGTGAGAGAAACGGATGAG
β-actin-F	CATGCCATCCTGCGTCTGGA
β-actin-R	CCGTGGCCATCTCTTGCTCG

## Sheet: Supplementary Table S4
Clinical information (TCGA-COAD)
ID	Fustat	Age	Gender	Stage	T	M	N	Cluster
TCGA-3L-AA1B	Alive	61	FEMALE	Stage I	T2	M0	N0	A
TCGA-4N-A93T	Alive	67	MALE	Stage IIIB	T4a	M0	N1b	A
TCGA-4T-AA8H	Alive	42	FEMALE	Stage IIA	T3	MX	N0	A
TCGA-5M-AAT4	Dead	74	MALE	Stage IV	T3	M1b	N0	A
TCGA-5M-AAT6	Dead	40	FEMALE	Stage IV	T4a	M1a	N2b	A
TCGA-5M-AATE	Alive	76	MALE	Stage IIA	T3	M0	N0	A
TCGA-A6-2671	Dead	85	MALE	Stage IV	T3	M1	N2	B
TCGA-A6-2672	Alive	82	FEMALE	Stage IIIB	T3	M0	N1	A
TCGA-A6-2674	Alive	71	MALE	Stage IV	T3	M1	N2	A
TCGA-A6-2675	Alive	78	MALE	Stage IIA	T3	MX	N0	B
TCGA-A6-2676	Dead	75	FEMALE	Stage IIB	T4	M0	N0	B
TCGA-A6-2677	Dead	68	FEMALE	Stage IIIC	T3	M0	N2	A
TCGA-A6-2678	Alive	43	FEMALE	Stage IIIB	T3	M0	N1	B
TCGA-A6-2679	Alive	73	FEMALE	Stage IIB	T3	unknow	N0	B
TCGA-A6-2680	Alive	72	FEMALE	Stage II	T3	M0	N0	B
TCGA-A6-2681	Alive	73	FEMALE	Stage IIA	T3	M0	N0	B
TCGA-A6-2682	Dead	70	MALE	Stage IV	T4b	M1	N1	A
TCGA-A6-2683	Dead	57	FEMALE	Stage IV	T4	M1	N0	B
TCGA-A6-2684	Alive	75	FEMALE	Stage I	T2	M0	N0	A
TCGA-A6-2685	Alive	48	FEMALE	Stage IIA	T3	M0	N0	B
TCGA-A6-2686	Dead	81	FEMALE	Stage IIA	T3	M0	N0	A
TCGA-A6-3807	Alive	53	FEMALE	Stage IIIC	T3	M0	N2	B
TCGA-A6-3808	Alive	73	MALE	Stage IIA	T3	M0	N0	B
TCGA-A6-3809	Alive	71	FEMALE	Stage IIB	T4	M0	N0	B
TCGA-A6-3810	Alive	62	MALE	Stage IIA	T3	M0	N0	A
TCGA-A6-4105	Dead	79	MALE	Stage IIA	T3	M0	N0	A
TCGA-A6-4107	Alive	57	FEMALE	Stage IIIB	T3	M0	N1b	B
TCGA-A6-5656	Alive	74	MALE	Stage I	T2	M0	N0	A
TCGA-A6-5657	Alive	65	MALE	Stage IIIB	T3	M0	N1	A
TCGA-A6-5659	Alive	82	MALE	Stage I	T2	M0	N0	A
TCGA-A6-5660	Alive	73	MALE	Stage IIIC	T3	M0	N2b	B
TCGA-A6-5661	Alive	80	FEMALE	Stage IIA	T3	M0	N0	A
TCGA-A6-5662	Alive	46	MALE	Stage IVA	T3	M1	N2	A
TCGA-A6-5664	Alive	80	MALE	Stage IIIC	T4a	MX	N2a	B
TCGA-A6-5665	Alive	84	FEMALE	Stage IIA	T3	M0	N0	A
TCGA-A6-5666	Alive	78	MALE	Stage IIC	T4b	M0	N0	B
TCGA-A6-5667	Alive	40	FEMALE	Stage IIIB	T3	MX	N1a	B
TCGA-A6-6137	Alive	55	MALE	Stage IIIB	T3	M0	N1c	A
TCGA-A6-6138	Alive	61	MALE	Stage I	T2	M0	N0	A
TCGA-A6-6140	Alive	62	MALE	Stage IIA	T3	M0	N0	A
TCGA-A6-6141	Alive	31	MALE	Stage IIA	T3	M0	N0	B
TCGA-A6-6142	Alive	56	FEMALE	Stage IVA	T3	M1a	N1a	B
TCGA-A6-6648	Alive	56	MALE	Stage IVA	T3	M1a	N0	A
TCGA-A6-6649	Alive	66	MALE	Stage IIIB	T3	M0	N1b	A
TCGA-A6-6650	Alive	69	FEMALE	Stage IIA	T3	M0	N0	A
TCGA-A6-6651	Alive	55	FEMALE	Stage IIIB	T3	MX	N1b	A
TCGA-A6-6652	Alive	59	MALE	Stage IVA	T3	M1	N0	A
TCGA-A6-6653	Alive	82	MALE	Stage I	T2	M0	N0	B
TCGA-A6-6654	Alive	65	FEMALE	Stage IIIB	T3	M0	N1	A
TCGA-A6-6780	Alive	74	MALE	Stage IIA	T3	MX	N0	A
TCGA-A6-6781	Alive	43	MALE	Stage IIIC	T4b	MX	N1b	A
TCGA-A6-6782	Alive	82	MALE	Stage IIB	T4a	MX	N0	A
TCGA-A6-A565	Dead	34	FEMALE	Stage IIIC	T3	MX	N2	A
TCGA-A6-A566	Dead	55	FEMALE	Stage IIIB	T4	M0	N1	B
TCGA-A6-A567	Dead	56	MALE	Stage IV	T3	M1	N1	A
TCGA-A6-A56B	Dead	57	MALE	Stage IIIB	T3	M0	N1	A
TCGA-A6-A5ZU	Alive	59	MALE	Stage IIIB	T3	M0	N1	A
TCGA-AA-3489	Dead	75	MALE	Stage II	T3	M0	N0	A
TCGA-AA-3492	Dead	90	FEMALE	Stage II	T3	M0	N0	B
TCGA-AA-3494	Alive	55	MALE	Stage IV	T3	M1	N0	B
TCGA-AA-3495	Alive	79	MALE	Stage I	T2	M0	N0	B
TCGA-AA-3496	Alive	83	FEMALE	Stage II	T3	M0	N0	A
TCGA-AA-3502	Alive	73	MALE	Stage I	T2	M0	N0	A
TCGA-AA-3506	Alive	77	MALE	Stage I	T2	M0	N0	B
TCGA-AA-3509	Alive	54	FEMALE	Stage II	T3	M0	N0	B
TCGA-AA-3510	Alive	70	MALE	Stage II	T3	M0	N0	B
TCGA-AA-3511	Alive	64	MALE	Stage II	T4	M0	N0	A
TCGA-AA-3514	Alive	81	FEMALE	Stage I	T2	M0	N0	B
TCGA-AA-3516	Dead	74	FEMALE	Stage III	T3	M0	N2	B
TCGA-AA-3517	Alive	60	MALE	Stage IIA	T3	M0	N0	A
TCGA-AA-3518	Alive	81	FEMALE	Stage IIA	T3	M0	N0	A
TCGA-AA-3519	Alive	63	MALE	Stage III	T3	M0	N1	B
TCGA-AA-3520	Alive	86	FEMALE	Stage II	T3	M0	N0	B
TCGA-AA-3521	Alive	87	MALE	Stage II	T3	M0	N0	A
TCGA-AA-3522	Alive	67	MALE	Stage IIA	T3	M0	N0	B
TCGA-AA-3524	Alive	85	MALE	Stage II	T3	M0	N0	B
TCGA-AA-3525	Alive	90	MALE	Stage IIIB	T3	M0	N1	B
TCGA-AA-3526	Alive	57	MALE	Stage I	T2	M0	N0	B
TCGA-AA-3527	Alive	90	FEMALE	Stage IIA	T3	M0	N0	B
TCGA-AA-3529	Dead	78	FEMALE	Stage IIIC	T3	M0	N2	B
TCGA-AA-3530	Alive	80	MALE	Stage I	T2	M0	N0	A
TCGA-AA-3531	Alive	75	FEMALE	Stage IIA	T3	M0	N0	A
TCGA-AA-3532	Alive	63	MALE	Stage IIA	T3	M0	N0	B
TCGA-AA-3534	Alive	78	FEMALE	Stage IIA	T3	M0	N0	A
TCGA-AA-3538	Alive	54	FEMALE	Stage I	T2	M0	N0	A
TCGA-AA-3542	Alive	69	MALE	Stage IIIC	T3	M0	N2	B
TCGA-AA-3543	Alive	84	MALE	Stage I	T2	M0	N0	B
TCGA-AA-3544	Alive	68	MALE	Stage I	T2	M0	N0	B
TCGA-AA-3548	Alive	71	FEMALE	Stage IIIC	T3	M0	N2	B
TCGA-AA-3549	Alive	69	MALE	Stage I	T2	M0	N0	B
TCGA-AA-3552	Dead	85	MALE	Stage IIIC	T3	M0	N2	A
TCGA-AA-3553	Alive	61	FEMALE	Stage I	T2	M0	N0	B
TCGA-AA-3554	Alive	62	FEMALE	Stage IIA	T3	M0	N0	B
TCGA-AA-3555	Alive	81	FEMALE	Stage IIA	T3	M0	N0	B
TCGA-AA-3556	Alive	78	MALE	Stage I	T2	M0	N0	B
TCGA-AA-3560	Alive	72	FEMALE	Stage IIIC	T3	M0	N2	B
TCGA-AA-3561	Alive	72	MALE	Stage IIA	T3	M0	N0	B
TCGA-AA-3562	Alive	82	MALE	Stage IIIC	T3	M0	N2	B
TCGA-AA-3655	Alive	68	MALE	Stage II	T3	M0	N0	A
TCGA-AA-3660	Alive	51	FEMALE	Stage II	T3	M0	N0	B
TCGA-AA-3662	Alive	80	FEMALE	Stage IV	T4	M1	N2	A
TCGA-AA-3663	Alive	42	MALE	Stage II	T3	M0	N0	B
TCGA-AA-3664	Alive	74	FEMALE	Stage II	T3	M0	N0	A
TCGA-AA-3666	Dead	68	MALE	Stage III	T3	M0	N1	B
TCGA-AA-3667	Alive	36	FEMALE	Stage I	T2	M0	N0	A
TCGA-AA-3672	Alive	90	FEMALE	Stage III	T3	M0	N1	B
TCGA-AA-3673	Alive	53	FEMALE	Stage II	T3	M0	N0	A
TCGA-AA-3675	Alive	84	MALE	Stage II	T3	M0	N0	B
TCGA-AA-3678	Alive	60	FEMALE	Stage III	T2	M0	N1	A
TCGA-AA-3679	Alive	59	MALE	Stage IV	T3	M1	N2	B
TCGA-AA-3680	Dead	67	FEMALE	Stage IV	T4	M1	N2	A
TCGA-AA-3681	Alive	77	FEMALE	Stage III	T3	M0	N1	B
TCGA-AA-3684	Alive	65	FEMALE	Stage IV	T4	M1	N2	B
TCGA-AA-3685	Alive	69	MALE	Stage II	T3	M0	N0	B
TCGA-AA-3688	Alive	80	MALE	Stage IV	T3	M1	N1	B
TCGA-AA-3692	Dead	47	FEMALE	Stage IV	T3	M1	N2	A
TCGA-AA-3693	Alive	77	FEMALE	Stage IV	T4	M1	N1	A
TCGA-AA-3695	Alive	63	FEMALE	Stage IV	T3	M1	N2	A
TCGA-AA-3696	Dead	75	FEMALE	Stage IV	T3	M1	N1	A
TCGA-AA-3697	Alive	77	MALE	Stage II	T3	M0	N0	A
TCGA-AA-3710	Alive	80	FEMALE	Stage IIA	T3	M0	N0	B
TCGA-AA-3712	Alive	65	MALE	Stage III	T3	M0	N2	A
TCGA-AA-3713	Alive	68	MALE	Stage IV	T3	M1	N0	A
TCGA-AA-3715	Dead	77	MALE	Stage II	T3	M0	N0	B
TCGA-AA-3811	Dead	84	FEMALE	Stage III	T3	M0	N2	A
TCGA-AA-3812	Alive	82	FEMALE	Stage IIA	T3	M0	N0	B
TCGA-AA-3814	Alive	85	FEMALE	Stage IIA	T3	M0	N0	A
TCGA-AA-3815	Alive	65	FEMALE	Stage IIA	T3	M0	N0	B
TCGA-AA-3818	Dead	78	FEMALE	Stage IIA	T3	M0	N0	A
TCGA-AA-3819	Alive	41	FEMALE	Stage IIA	T3	M0	N0	A
TCGA-AA-3821	Alive	81	FEMALE	Stage I	T2	M0	N0	A
TCGA-AA-3831	Alive	66	MALE	Stage IIA	T3	M0	N0	B
TCGA-AA-3833	Alive	63	FEMALE	Stage IIA	T3	M0	N0	B
TCGA-AA-3837	Alive	67	MALE	Stage IIA	T3	M0	N0	B
TCGA-AA-3841	Alive	66	MALE	Stage IIA	T3	M0	N0	B
TCGA-AA-3842	Alive	51	MALE	Stage IIIA	T2	M0	N1	B
TCGA-AA-3844	Alive	78	FEMALE	Stage IIIC	T3	M0	N2	A
TCGA-AA-3845	Dead	86	FEMALE	Stage IIA	T3	M0	N0	B
TCGA-AA-3846	Alive	74	FEMALE	Stage IIA	T3	M0	N0	A
TCGA-AA-3848	Dead	82	FEMALE	Stage IIIC	T3	M0	N2	A
TCGA-AA-3850	Dead	74	MALE	Stage I	T2	M0	N0	B
TCGA-AA-3851	Alive	74	MALE	Stage IIA	T3	M0	N0	A
TCGA-AA-3852	Dead	88	MALE	Stage IIA	T3	M0	N0	A
TCGA-AA-3854	Alive	71	FEMALE	Stage I	T2	M0	N0	A
TCGA-AA-3855	Alive	72	MALE	Stage I	T2	M0	N0	A
TCGA-AA-3856	Alive	59	MALE	Stage IIA	T3	M0	N0	A
TCGA-AA-3858	Alive	67	MALE	Stage I	T2	M0	N0	B
TCGA-AA-3860	Alive	53	FEMALE	Stage IIIB	T3	M0	N1	A
TCGA-AA-3861	Alive	72	MALE	Stage IIA	T3	M0	N0	B
TCGA-AA-3862	Alive	82	MALE	Stage IIA	T3	M0	N0	B
TCGA-AA-3864	Alive	71	MALE	Stage II	T3	M0	N0	B
TCGA-AA-3866	Alive	78	FEMALE	Stage I	T2	M0	N0	B
TCGA-AA-3867	Alive	74	MALE	Stage IV	T3	M1	N2	B
TCGA-AA-3869	Dead	76	MALE	Stage IV	T4	M1	N2	B
TCGA-AA-3870	Alive	71	FEMALE	Stage IV	T3	M1	N2	A
TCGA-AA-3872	Alive	45	MALE	Stage IV	T4	M1	N2	A
TCGA-AA-3875	Alive	78	FEMALE	Stage I	T1	M0	N0	A
TCGA-AA-3877	Alive	83	FEMALE	Stage I	T1	M0	N0	A
TCGA-AA-3930	Dead	66	MALE	Stage IV	T3	M1	N2	B
TCGA-AA-3939	Alive	83	MALE	Stage IIA	T3	M0	N0	B
TCGA-AA-3941	Alive	84	FEMALE	Stage IVA	T4	M1a	N1b	A
TCGA-AA-3947	Alive	60	FEMALE	Stage IIB	T4	M0	N0	A
TCGA-AA-3949	Alive	87	FEMALE	Stage IIIB	T3	M0	N1	B
TCGA-AA-3950	Alive	79	FEMALE	Stage IIA	T3	M0	N0	B
TCGA-AA-3952	Dead	68	MALE	Stage IIIC	T3	M0	N2	A
TCGA-AA-3955	Alive	38	MALE	Stage IIIB	T2	M0	N2a	B
TCGA-AA-3956	Alive	65	MALE	Stage IIA	T3	M0	N0	A
TCGA-AA-3966	Alive	89	FEMALE	Stage IIA	T3	M0	N0	B
TCGA-AA-3968	Alive	55	FEMALE	Stage I	T2	M0	N0	A
TCGA-AA-3970	Alive	65	MALE	Stage IIA	T3	M0	N0	B
TCGA-AA-3971	Alive	58	MALE	Stage III	T3	M0	N1	B
TCGA-AA-3972	Alive	72	MALE	Stage IV	T3	M1	N1	A
TCGA-AA-3973	Alive	69	MALE	Stage IV	T4	M1	N1	A
TCGA-AA-3975	Alive	80	MALE	Stage I	T2	M0	N0	A
TCGA-AA-3977	Alive	65	MALE	unknow	T2	unknow	N0	B
TCGA-AA-3979	Alive	84	MALE	Stage IIA	T3	M0	N0	B
TCGA-AA-3980	Alive	89	FEMALE	Stage I	T2	M0	N0	A
TCGA-AA-3982	Alive	75	MALE	Stage IIIB	T3	M0	N1	B
TCGA-AA-3984	Alive	61	FEMALE	Stage IIA	T3	M0	N0	B
TCGA-AA-3986	Alive	73	MALE	Stage I	T2	M0	N0	B
TCGA-AA-3989	Dead	84	MALE	Stage IV	T3	M1	N2	B
TCGA-AA-3994	Alive	69	MALE	Stage IIIB	T3	M0	N1	B
TCGA-AA-A004	Alive	76	MALE	Stage IIA	T3	M0	N0	B
TCGA-AA-A00A	Alive	80	MALE	Stage IIA	T3	M0	N0	B
TCGA-AA-A00D	Alive	70	MALE	Stage I	T2	M0	N0	B
TCGA-AA-A00E	Alive	65	MALE	Stage IIA	T3	M0	N0	B
TCGA-AA-A00F	Alive	66	MALE	Stage IIIC	T3	M0	N2	A
TCGA-AA-A00J	Alive	80	MALE	Stage IIIB	T4	M0	N1	A
TCGA-AA-A00K	Alive	79	MALE	Stage IIA	T3	M0	N0	B
TCGA-AA-A00L	Alive	66	MALE	Stage IIA	T3	M0	N0	A
TCGA-AA-A00N	Dead	75	MALE	Stage IIB	T4	M0	N0	B
TCGA-AA-A00O	Alive	83	FEMALE	Stage IIIC	T3	M0	N2	A
TCGA-AA-A00Q	Alive	66	FEMALE	Stage IIIB	T4	M0	N1	A
TCGA-AA-A00R	Alive	64	FEMALE	Stage I	T2	M0	N0	B
TCGA-AA-A00U	Alive	50	MALE	Stage IIIB	T3	M0	N1	B
TCGA-AA-A00W	Alive	80	MALE	Stage I	T1	M0	N0	A
TCGA-AA-A00Z	Alive	70	MALE	Stage IIA	T3	M0	N0	A
TCGA-AA-A010	Alive	46	FEMALE	Stage IIB	T4	M0	N0	A
TCGA-AA-A017	Alive	57	FEMALE	Stage IIA	T3	M0	N0	A
TCGA-AA-A01C	Alive	75	MALE	Stage IIIA	T2	M0	N1	A
TCGA-AA-A01F	Alive	72	MALE	Stage IIIB	T3	M0	N1	B
TCGA-AA-A01G	Alive	63	MALE	Stage IIA	T3	M0	N0	B
TCGA-AA-A01I	Alive	76	MALE	Stage I	T2	M0	N0	B
TCGA-AA-A01K	Alive	74	FEMALE	Stage IIIC	T3	M0	N2	A
TCGA-AA-A01P	Dead	80	FEMALE	Stage III	T3	M0	N1	B
TCGA-AA-A01Q	Alive	48	FEMALE	Stage II	T3	M0	N0	A
TCGA-AA-A01R	Alive	47	MALE	Stage III	T3	M0	N2	B
TCGA-AA-A01S	Alive	47	FEMALE	Stage III	T3	M0	N1	B
TCGA-AA-A01T	Alive	63	FEMALE	Stage III	T3	M0	N1	B
TCGA-AA-A01V	Alive	59	MALE	Stage I	T2	M0	N0	A
TCGA-AA-A01X	Alive	80	FEMALE	Stage III	T2	M0	N1	A
TCGA-AA-A01Z	Alive	68	MALE	Stage II	T3	M0	N0	B
TCGA-AA-A022	Alive	88	FEMALE	Stage II	T4	M0	N0	A
TCGA-AA-A024	Dead	81	MALE	Stage II	T3	M0	N0	B
TCGA-AA-A029	Alive	67	MALE	Stage II	T3	M0	N0	B
TCGA-AA-A02E	Dead	82	FEMALE	Stage IV	T3	M1	N1	A
TCGA-AA-A02F	Alive	68	FEMALE	Stage IV	T3	M1	N1	A
TCGA-AA-A02H	Dead	74	FEMALE	Stage IV	T3	M1	N2	A
TCGA-AA-A02J	Dead	70	FEMALE	Stage IV	T3	M1	N0	A
TCGA-AA-A02K	Dead	50	MALE	Stage IV	T4	M1	N2	A
TCGA-AA-A02O	Alive	82	MALE	Stage II	T3	M0	N0	A
TCGA-AA-A02R	Dead	84	FEMALE	Stage IIA	T3	M0	N0	B
TCGA-AA-A02W	Alive	73	FEMALE	Stage I	T2	M0	N0	A
TCGA-AA-A02Y	Alive	73	MALE	Stage I	T2	M0	N0	B
TCGA-AA-A03F	Alive	90	FEMALE	Stage III	T3	M0	N2	B
TCGA-AA-A03J	Alive	65	FEMALE	Stage I	T2	M0	N0	B
TCGA-AD-5900	Alive	67	MALE	Stage I	T2	MX	N0	B
TCGA-AD-6548	Alive	81	FEMALE	Stage I	T2	M0	N0	B
TCGA-AD-6888	Dead	73	MALE	Stage IIIB	T3	M0	N1b	B
TCGA-AD-6889	Dead	76	MALE	Stage IIA	T3	M0	N0	B
TCGA-AD-6890	Alive	65	MALE	unknow	T1	MX	N0	A
TCGA-AD-6895	Alive	84	MALE	Stage IIIB	T3	M0	N1a	B
TCGA-AD-6899	Dead	84	MALE	Stage IIIC	T4a	MX	N2b	A
TCGA-AD-6901	Dead	78	MALE	unknow	T3	MX	N0	A
TCGA-AD-6963	Alive	58	MALE	unknow	T3	MX	N0	A
TCGA-AD-6964	Dead	58	MALE	unknow	T4a	unknow	N2b	B
TCGA-AD-6965	Alive	62	MALE	Stage IIIC	T4a	M0	N2b	A
TCGA-AD-A5EJ	Alive	74	FEMALE	Stage IIA	T3	MX	N0	A
TCGA-AD-A5EK	Alive	51	MALE	Stage I	T2	MX	N0	A
TCGA-AM-5820	Alive	59	FEMALE	Stage IVA	T4a	M1	N2	A
TCGA-AM-5821	Alive	68	FEMALE	Stage IIA	T3	M0	N0	B
TCGA-AU-3779	Alive	80	FEMALE	Stage IIA	T3	M0	N0	B
TCGA-AU-6004	Alive	69	FEMALE	Stage I	T2	M0	N0	A
TCGA-AY-4070	Dead	50	FEMALE	Stage IIIC	T3	M0	N2	B
TCGA-AY-4071	Dead	63	FEMALE	Stage I	T1	unknow	N0	B
TCGA-AY-5543	Alive	65	FEMALE	Stage IVA	T3	M1	N1a	B
TCGA-AY-6196	Alive	47	MALE	Stage IIIC	T3	unknow	N2b	A
TCGA-AY-6197	Alive	60	MALE	Stage IIA	T3	unknow	N0	A
TCGA-AY-6386	Alive	66	FEMALE	Stage IIIB	T3	M0	N1a	B
TCGA-AY-A54L	Alive	74	FEMALE	Stage I	T2	M0	N0	A
TCGA-AY-A69D	Alive	55	FEMALE	Stage IIA	T3	M0	N0	A
TCGA-AY-A71X	Alive	54	FEMALE	Stage I	T2	M0	N0	A
TCGA-AY-A8YK	Alive	44	MALE	Stage IVA	T3	M1	N2a	A
TCGA-AZ-4308	Alive	47	FEMALE	Stage IIIB	T3	M0	N1	B
TCGA-AZ-4313	Alive	51	FEMALE	Stage I	T1	M0	N0	B
TCGA-AZ-4315	Alive	61	MALE	Stage IIA	T3	M0	N0	B
TCGA-AZ-4323	Dead	37	MALE	Stage IV	T4	M1	N2	A
TCGA-AZ-4614	Dead	71	FEMALE	Stage IVA	T4a	M1	N1	A
TCGA-AZ-4615	Alive	84	MALE	Stage IIIB	T3	M0	N1	B
TCGA-AZ-4616	Dead	82	FEMALE	Stage IV	T3	M1	N2	B
TCGA-AZ-4681	Alive	79	FEMALE	Stage IIA	T3	M0	N0	B
TCGA-AZ-5403	Dead	43	MALE	Stage II	T3	MX	N0	B
TCGA-AZ-5407	Alive	51	FEMALE	Stage I	T1	M0	N0	A
TCGA-AZ-6598	Dead	77	FEMALE	Stage II	T3	MX	N0	B
TCGA-AZ-6599	Dead	72	MALE	Stage I	T2	MX	N0	A
TCGA-AZ-6600	Dead	64	MALE	Stage IV	T4	M1	N1	A
TCGA-AZ-6601	Dead	68	MALE	Stage II	T3	M0	N0	A
TCGA-AZ-6603	Dead	77	FEMALE	unknow	T2	MX	N1	A
TCGA-AZ-6605	Dead	77	MALE	Stage IIIB	T4	M0	N1	A
TCGA-AZ-6606	Dead	81	MALE	Stage IV	T4	M1	N2	B
TCGA-AZ-6607	Dead	69	MALE	Stage IV	T4	M1	N2	A
TCGA-AZ-6608	Dead	55	FEMALE	Stage IIIA	T2	M0	N1	B
TCGA-CA-5254	Alive	42	FEMALE	Stage IIA	T3	M0	N0	B
TCGA-CA-5255	Alive	45	MALE	Stage IIA	T3	M0	N0	B
TCGA-CA-5256	Alive	54	FEMALE	Stage IIA	T3	M0	N0	B
TCGA-CA-5796	Alive	52	FEMALE	Stage IIA	T3	M0	N0	A
TCGA-CA-5797	Alive	56	MALE	Stage IIA	T3	M0	N0	B
TCGA-CA-6715	Alive	63	MALE	Stage IIIB	T3	M0	N1	B
TCGA-CA-6716	Alive	65	MALE	Stage IIA	T3	M0	N0	B
TCGA-CA-6717	Alive	57	MALE	Stage IIA	T3	M0	N0	A
TCGA-CA-6718	Dead	46	MALE	Stage IIA	T3	M0	N0	A
TCGA-CA-6719	Alive	77	MALE	Stage IIA	T3	M0	N0	A
TCGA-CK-4947	Alive	46	FEMALE	Stage IIIB	T4	M0	N1	B
TCGA-CK-4948	Alive	45	FEMALE	Stage III	T3	M0	N1	B
TCGA-CK-4950	Alive	68	FEMALE	Stage IIIB	T3	M0	N1	B
TCGA-CK-4951	Dead	79	FEMALE	Stage IIA	T3	M0	N0	B
TCGA-CK-4952	Alive	48	FEMALE	Stage IIIC	T4	M0	N2	A
TCGA-CK-5912	Dead	81	MALE	Stage I	T2	MX	N0	A
TCGA-CK-5913	Alive	58	FEMALE	Stage IIA	T3	MX	N0	B
TCGA-CK-5914	Alive	81	MALE	Stage IIIB	T3	MX	N1	A
TCGA-CK-5915	Alive	63	MALE	Stage I	T2	MX	N0	B
TCGA-CK-5916	Dead	71	FEMALE	Stage I	T1	M0	N0	B
TCGA-CK-6746	Alive	84	FEMALE	Stage IIB	T4b	MX	N0	A
TCGA-CK-6747	Alive	87	FEMALE	Stage IIA	T3	MX	N0	B
TCGA-CK-6748	Alive	45	FEMALE	Stage IV	T3	M1	N1	B
TCGA-CK-6751	Alive	88	FEMALE	Stage I	T2	MX	N0	B
TCGA-CM-4743	Alive	69	MALE	Stage IIA	T3	M0	N0	B
TCGA-CM-4744	Alive	69	MALE	Stage I	T2	M0	N0	B
TCGA-CM-4746	Alive	61	MALE	Stage I	T2	M0	N0	B
TCGA-CM-4747	Alive	47	MALE	Stage IVA	T4a	M1a	N1b	B
TCGA-CM-4748	Alive	53	MALE	Stage IIIB	T4a	M0	N1a	A
TCGA-CM-4751	Alive	62	MALE	Stage IIIB	T3	M0	N1b	A
TCGA-CM-4752	Alive	58	MALE	Stage IIA	T3	M0	N0	B
TCGA-CM-5341	Alive	82	FEMALE	Stage IIIA	T2	M0	N1a	B
TCGA-CM-5344	Alive	39	FEMALE	Stage IIIB	T3	M0	N1b	B
TCGA-CM-5348	Alive	72	MALE	Stage IIIB	T3	M0	N1a	A
TCGA-CM-5349	Alive	68	FEMALE	Stage IIA	T3	M0	N0	A
TCGA-CM-5860	Alive	44	MALE	Stage IIA	T3	M0	N0	B
TCGA-CM-5861	Alive	63	FEMALE	Stage IIA	T3	M0	N0	B
TCGA-CM-5862	Dead	80	MALE	Stage IVA	T3	M1a	N1a	A
TCGA-CM-5863	Alive	60	FEMALE	Stage IIIB	T3	M0	N1b	A
TCGA-CM-5864	Alive	60	MALE	Stage I	T2	M0	N0	A
TCGA-CM-5868	Alive	59	FEMALE	Stage IVA	T4a	M1a	N1a	B
TCGA-CM-6161	Alive	36	FEMALE	Stage I	T2	M0	N0	A
TCGA-CM-6162	Alive	48	FEMALE	Stage IIIB	T3	M0	N1a	B
TCGA-CM-6163	Alive	74	MALE	Stage I	T1	M0	N0	A
TCGA-CM-6164	Alive	46	FEMALE	Stage IIA	T3	M0	N0	A
TCGA-CM-6165	Alive	74	MALE	Stage IIA	T3	M0	N0	A
TCGA-CM-6166	Alive	48	FEMALE	Stage I	T2	M0	N0	B
TCGA-CM-6167	Alive	57	FEMALE	Stage IIIC	T3	M0	N2b	A
TCGA-CM-6168	Alive	84	FEMALE	Stage IIA	T3	M0	N0	B
TCGA-CM-6169	Alive	67	MALE	Stage IIA	T3	M0	N0	A
TCGA-CM-6170	Alive	73	FEMALE	Stage I	T2	M0	N0	A
TCGA-CM-6171	Alive	77	FEMALE	Stage I	T2	M0	N0	B
TCGA-CM-6172	Alive	70	FEMALE	Stage IIIB	T3	M0	N1a	A
TCGA-CM-6674	Alive	39	MALE	Stage IIA	T3	M0	N0	B
TCGA-CM-6675	Alive	35	MALE	Stage IVB	T3	M1b	N2b	A
TCGA-CM-6676	Alive	82	MALE	Stage I	T2	M0	N0	A
TCGA-CM-6677	Alive	75	FEMALE	Stage IIA	T3	M0	N0	B
TCGA-CM-6678	Alive	63	FEMALE	Stage IVA	T4a	M1a	N1c	A
TCGA-CM-6679	Alive	58	MALE	Stage IIA	T3	M0	N0	A
TCGA-CM-6680	Alive	78	FEMALE	Stage IIIB	T3	M0	N2a	A
TCGA-D5-5537	Dead	83	MALE	unknow	T3	MX	N2	A
TCGA-D5-5538	Dead	60	FEMALE	Stage IIIB	T3	M0	N1b	B
TCGA-D5-5539	Alive	60	MALE	Stage IIIA	T3	M0	N1	A
TCGA-D5-5540	Alive	73	MALE	Stage IIA	T3	M0	N0	A
TCGA-D5-5541	Alive	63	MALE	Stage IIIB	T3	M0	N1a	A
TCGA-D5-6529	Alive	69	MALE	Stage IIA	T3	M0	N0	A
TCGA-D5-6530	Alive	53	MALE	Stage I	T2	M0	N0	B
TCGA-D5-6531	Alive	75	MALE	Stage IIA	T3	M0	N0	A
TCGA-D5-6532	Alive	61	MALE	Stage IIA	T3	M0	N0	B
TCGA-D5-6533	Alive	68	FEMALE	unknow	T4b	M0	N0	B
TCGA-D5-6534	Alive	62	FEMALE	Stage IIA	T3	M0	N0	A
TCGA-D5-6535	Alive	80	FEMALE	Stage IIIB	T3	MX	N1	A
TCGA-D5-6536	Alive	73	MALE	Stage IIA	T3	M0	N0	A
TCGA-D5-6537	Dead	64	MALE	Stage IIIB	T3	MX	N1a	B
TCGA-D5-6538	Alive	79	FEMALE	Stage IIIB	T3	M0	N2	A
TCGA-D5-6539	Alive	45	FEMALE	unknow	T3	M0	N0	B
TCGA-D5-6540	Alive	66	MALE	Stage I	T2	M0	N0	A
TCGA-D5-6541	Alive	49	MALE	Stage IIA	T3	M0	N0	B
TCGA-D5-6898	Alive	51	FEMALE	Stage I	T2	M0	N0	B
TCGA-D5-6920	Alive	77	FEMALE	Stage IIA	T3	M0	N0	B
TCGA-D5-6922	Alive	76	MALE	Stage IIIA	T3	M0	N1	A
TCGA-D5-6923	Alive	57	MALE	Stage I	T2	M0	N0	A
TCGA-D5-6924	Alive	68	MALE	Stage IIA	T3	M0	N0	A
TCGA-D5-6926	Alive	65	MALE	Stage IIIB	T4a	M0	N1	A
TCGA-D5-6927	Alive	34	MALE	Stage IIA	T3	M0	N0	A
TCGA-D5-6928	Alive	80	MALE	Stage IIA	T3	M0	N0	A
TCGA-D5-6929	Alive	49	FEMALE	Stage IV	T3	M1	N1	B
TCGA-D5-6930	Alive	67	MALE	Stage IIA	T3	M0	N0	B
TCGA-D5-6931	Alive	77	MALE	Stage IIIC	T4b	M0	N2	A
TCGA-D5-6932	Alive	69	MALE	Stage IIA	T3	M0	N0	B
TCGA-D5-7000	Alive	79	FEMALE	Stage I	T2	M0	N0	A
TCGA-DM-A0X9	Alive	71	FEMALE	Stage IIA	T3	M0	N0	B
TCGA-DM-A0XD	Dead	65	MALE	Stage IIA	T3	M0	N0	B
TCGA-DM-A0XF	Dead	68	FEMALE	Stage IIIC	T3	M0	N2	A
TCGA-DM-A1D0	Alive	79	FEMALE	Stage IIA	T3	M0	N0	A
TCGA-DM-A1D4	Dead	80	MALE	Stage IIA	T3	M0	N0	A
TCGA-DM-A1D6	Dead	88	MALE	Stage IIA	T3	M0	N0	A
TCGA-DM-A1D7	Dead	82	MALE	Stage IIA	T3	M0	N0	A
TCGA-DM-A1D8	Dead	50	FEMALE	unknow	T3	unknow	N1	A
TCGA-DM-A1D9	Alive	67	FEMALE	Stage IIA	T3	M0	N0	A
TCGA-DM-A1DA	Dead	71	FEMALE	Stage IIIC	T3	M0	N2	A
TCGA-DM-A1DB	Dead	68	MALE	Stage IIA	T3	M0	N0	A
TCGA-DM-A1HA	Alive	82	MALE	Stage IIIC	T3	M0	N2	A
TCGA-DM-A1HB	Alive	75	MALE	Stage IIIB	T3	M0	N1	B
TCGA-DM-A280	Dead	70	FEMALE	Stage IIA	T3	M0	N0	B
TCGA-DM-A282	Alive	60	FEMALE	Stage IIA	T3	M0	N0	B
TCGA-DM-A285	Dead	71	FEMALE	Stage IV	T3	M1	N2	A
TCGA-DM-A288	Dead	68	MALE	Stage IIIC	T3	M0	N2	A
TCGA-DM-A28A	Dead	78	MALE	Stage IIIC	T3	M0	N2	A
TCGA-DM-A28C	Dead	74	MALE	Stage IIA	T3	M0	N0	B
TCGA-DM-A28E	Alive	72	FEMALE	Stage IIA	T3	M0	N0	A
TCGA-DM-A28F	Dead	73	MALE	Stage IIIB	T3	M0	N1	B
TCGA-DM-A28G	Dead	75	MALE	Stage IIA	T3	M0	N0	A
TCGA-DM-A28H	Alive	50	MALE	Stage IIIC	T3	M0	N2	B
TCGA-DM-A28K	Alive	75	MALE	Stage IIA	T3	M0	N0	B
TCGA-DM-A28M	Alive	63	MALE	Stage IIA	T3	M0	N0	B
TCGA-F4-6459	Dead	61	FEMALE	Stage IIIB	T3	M0	N2a	B
TCGA-F4-6460	Dead	51	FEMALE	Stage IIIB	T3	M0	N1	A
TCGA-F4-6461	Dead	41	FEMALE	Stage IIIC	T4b	M0	N2	A
TCGA-F4-6463	Alive	51	MALE	Stage IIA	T3	M0	N0	A
TCGA-F4-6569	Alive	60	MALE	Stage I	T2	M0	N0	B
TCGA-F4-6570	Dead	78	FEMALE	Stage IIA	T3	M0	N0	A
TCGA-F4-6703	Alive	64	MALE	Stage IIA	T3	M0	N0	B
TCGA-F4-6704	Alive	60	MALE	Stage IIIC	T3	MX	N2b	A
TCGA-F4-6805	Alive	58	FEMALE	Stage IIA	T3	M0	N0	B
TCGA-F4-6806	Alive	59	FEMALE	Stage I	T2	M0	N0	B
TCGA-F4-6807	Alive	51	FEMALE	Stage IIIC	T3	M0	N2b	A
TCGA-F4-6808	Alive	54	FEMALE	Stage I	T1	M0	N0	B
TCGA-F4-6809	Dead	52	FEMALE	Stage IVA	T3	M1	N1	A
TCGA-F4-6854	Alive	77	FEMALE	Stage IIA	T3	M0	N0	B
TCGA-F4-6855	Alive	70	FEMALE	Stage IIA	T3	M0	N0	A
TCGA-F4-6856	Alive	45	MALE	Stage I	T2	M0	N0	B
TCGA-G4-6293	Alive	49	FEMALE	Stage III	T3	M0	N1	B
TCGA-G4-6294	Dead	75	MALE	Stage IV	T3	M1	N1	A
TCGA-G4-6295	Alive	70	FEMALE	Stage II	T3	M0	N0	A
TCGA-G4-6297	Alive	55	FEMALE	Stage IV	T3	M1	N2	A
TCGA-G4-6298	Dead	90	MALE	Stage IIIB	T4a	MX	N1	A
TCGA-G4-6299	Alive	69	MALE	Stage IIIC	T3	M0	N2	B
TCGA-G4-6302	Alive	90	FEMALE	Stage IIA	T3	M0	N0	B
TCGA-G4-6303	Dead	54	FEMALE	Stage IV	T3	M1	N1	A
TCGA-G4-6304	Alive	66	FEMALE	Stage IIB	T4	M0	N0	A
TCGA-G4-6306	Alive	71	MALE	unknow	T2	M0	N0	B
TCGA-G4-6307	Alive	37	FEMALE	Stage IIIB	T3	M0	N1	A
TCGA-G4-6309	Alive	40	FEMALE	Stage IIIB	T3	M0	N1	B
TCGA-G4-6310	Alive	69	MALE	Stage IIIB	T3	M0	N1	A
TCGA-G4-6311	Alive	80	MALE	Stage III	T3	MX	N1	A
TCGA-G4-6314	Alive	76	FEMALE	Stage IV	T3	M1	N2	A
TCGA-G4-6315	Alive	66	MALE	Stage IV	T3	M1	N1	A
TCGA-G4-6317	Alive	51	FEMALE	Stage IIIC	T3	MX	N2	B
TCGA-G4-6320	Alive	73	MALE	Stage III	T3	MX	N1	A
TCGA-G4-6321	Alive	60	FEMALE	Stage III	T2	MX	N1	B
TCGA-G4-6322	Alive	65	MALE	Stage IIIB	T3	MX	N1	B
TCGA-G4-6323	Alive	50	MALE	Stage IA	Tis	MX	N0	A
TCGA-G4-6586	Alive	73	FEMALE	Stage IIA	T3	M0	N0	B
TCGA-G4-6588	Alive	58	FEMALE	Stage IIA	T3	M0	N0	B
TCGA-G4-6625	Alive	77	FEMALE	Stage IIA	T3	M0	N0	A
TCGA-G4-6626	Dead	90	MALE	Stage IIA	T3	M0	N0	A
TCGA-G4-6627	Alive	84	MALE	Stage IIA	T3	M0	N0	B
TCGA-G4-6628	Alive	78	MALE	Stage I	T2	M0	N0	B
TCGA-NH-A50T	Alive	68	FEMALE	Stage IIA	T3	MX	N0	A
TCGA-NH-A50U	Dead	42	MALE	Stage IVA	T4a	M1a	N0	A
TCGA-NH-A50V	Alive	69	MALE	Stage IIIB	T3	M0	N2a	A
TCGA-NH-A5IV	Alive	90	FEMALE	Stage IIA	T3	MX	N0	A
TCGA-NH-A6GA	Dead	58	MALE	Stage IIIC	T4a	MX	N2a	A
TCGA-NH-A6GB	Alive	71	FEMALE	Stage IIIC	T3	MX	N2b	A
TCGA-NH-A6GC	Alive	66	FEMALE	Stage IVB	T4b	M1b	N1b	A
TCGA-NH-A8F7	Alive	53	FEMALE	Stage IIA	T3	MX	N0	A
TCGA-NH-A8F8	Dead	79	MALE	Stage IV	T4a	M1	N2b	A
TCGA-QG-A5YV	Alive	64	FEMALE	Stage IIIC	T4b	MX	N1a	A
TCGA-QG-A5YW	Alive	55	FEMALE	Stage IIIC	T3	MX	N2b	A
TCGA-QG-A5YX	Alive	61	FEMALE	Stage IIA	T3	MX	N0	A
TCGA-QG-A5Z2	Alive	61	MALE	Stage I	T2	M0	N0	A
TCGA-QL-A97D	Alive	84	FEMALE	Stage I	T2	MX	N0	A
TCGA-RU-A8FL	Alive	51	MALE	Stage IIIB	T3	MX	N2a	A
TCGA-SS-A7HO	Alive	44	FEMALE	Stage IIB	T4a	M0	N0	A
TCGA-T9-A92H	Alive	82	MALE	Stage IIA	T3	M0	N0	B
TCGA-WS-AB45	Alive	52	FEMALE	Stage IIA	T3	MX	N0	B

## Sheet: Supplementary Table S5
ID	ips_ctla4_neg_pd1_neg	ips_ctla4_neg_pd1_pos	ips_ctla4_pos_pd1_neg	ips_ctla4_pos_pd1_pos	Cluster
TCGA-3L-AA1B	8	7	8	6	A
TCGA-4N-A93T	10	8	9	7	A
TCGA-4T-AA8H	9	7	9	7	A
TCGA-5M-AAT4	8	7	8	6	A
TCGA-5M-AAT5	9	7	9	7	A
TCGA-5M-AAT6	8	8	8	8	A
TCGA-5M-AATA	9	7	8	7	A
TCGA-5M-AATE	9	7	9	7	A
TCGA-A6-2671	8	7	8	7	B
TCGA-A6-2672	8	8	8	8	A
TCGA-A6-2674	8	8	8	7	A
TCGA-A6-2675	8	7	8	7	B
TCGA-A6-2676	9	9	9	9	B
TCGA-A6-2677	9	7	8	6	A
TCGA-A6-2678	8	7	8	6	B
TCGA-A6-2679	10	10	10	10	B
TCGA-A6-2680	10	8	9	8	B
TCGA-A6-2681	9	7	8	7	B
TCGA-A6-2682	8	6	7	6	A
TCGA-A6-2683	10	8	9	8	B
TCGA-A6-2684	8	7	8	7	A
TCGA-A6-2685	8	7	8	7	B
TCGA-A6-2686	7	7	7	7	A
TCGA-A6-3807	10	9	9	8	B
TCGA-A6-3808	9	8	9	8	B
TCGA-A6-3809	8	8	8	8	B
TCGA-A6-3810	9	8	9	7	A
TCGA-A6-4105	8	7	8	7	A
TCGA-A6-4107	10	8	9	7	B
TCGA-A6-5656	10	8	9	7	A
TCGA-A6-5657	9	8	9	8	A
TCGA-A6-5659	9	7	8	6	A
TCGA-A6-5660	8	6	8	6	B
TCGA-A6-5661	10	8	9	8	A
TCGA-A6-5662	9	8	8	7	A
TCGA-A6-5664	8	7	8	7	B
TCGA-A6-5665	8	7	8	6	A
TCGA-A6-5666	9	7	8	6	B
TCGA-A6-5667	8	6	8	6	B
TCGA-A6-6137	9	8	9	8	A
TCGA-A6-6138	9	9	9	9	A
TCGA-A6-6140	9	8	9	7	A
TCGA-A6-6141	9	8	8	7	B
TCGA-A6-6142	8	6	7	6	B
TCGA-A6-6648	9	8	9	7	A
TCGA-A6-6649	9	7	8	7	A
TCGA-A6-6650	9	7	9	7	A
TCGA-A6-6651	8	7	7	6	A
TCGA-A6-6652	9	7	9	7	A
TCGA-A6-6653	10	9	10	8	B
TCGA-A6-6654	7	7	7	7	A
TCGA-A6-6780	8	8	8	8	A
TCGA-A6-6781	8	7	7	7	A
TCGA-A6-6782	9	7	8	7	A
TCGA-A6-A565	9	8	9	8	A
TCGA-A6-A566	7	6	7	6	B
TCGA-A6-A567	9	7	8	7	A
TCGA-A6-A56B	8	6	7	5	A
TCGA-A6-A5ZU	9	8	8	7	A
TCGA-AA-3489	8	8	8	7	A
TCGA-AA-3492	8	7	8	7	B
TCGA-AA-3494	8	7	8	6	B
TCGA-AA-3495	9	7	8	7	B
TCGA-AA-3496	8	8	8	7	A
TCGA-AA-3502	10	8	9	7	A
TCGA-AA-3506	9	7	8	7	B
TCGA-AA-3509	8	7	8	6	B
TCGA-AA-3510	9	8	9	8	B
TCGA-AA-3511	9	7	9	7	A
TCGA-AA-3514	9	7	9	7	B
TCGA-AA-3516	10	10	10	10	B
TCGA-AA-3517	9	7	9	7	A
TCGA-AA-3518	10	9	9	8	A
TCGA-AA-3519	10	8	9	8	B
TCGA-AA-3520	9	8	9	7	B
TCGA-AA-3521	8	7	8	6	A
TCGA-AA-3522	10	8	9	8	B
TCGA-AA-3524	9	8	9	8	B
TCGA-AA-3525	10	9	10	8	B
TCGA-AA-3526	9	8	9	8	B
TCGA-AA-3527	10	10	10	9	B
TCGA-AA-3529	8	6	8	6	B
TCGA-AA-3530	10	8	9	8	A
TCGA-AA-3531	10	9	10	8	A
TCGA-AA-3532	9	9	9	9	B
TCGA-AA-3534	8	6	7	5	A
TCGA-AA-3538	8	6	7	5	A
TCGA-AA-3542	8	6	8	6	B
TCGA-AA-3543	8	8	8	7	B
TCGA-AA-3544	9	8	9	8	B
TCGA-AA-3548	9	8	9	7	B
TCGA-AA-3549	9	8	8	7	B
TCGA-AA-3552	10	9	10	8	A
TCGA-AA-3553	9	8	9	8	B
TCGA-AA-3554	8	8	8	7	B
TCGA-AA-3555	7	6	7	5	B
TCGA-AA-3556	9	8	9	8	B
TCGA-AA-3560	9	8	9	7	B
TCGA-AA-3561	9	7	9	7	B
TCGA-AA-3562	9	7	9	7	B
TCGA-AA-3655	9	7	8	7	A
TCGA-AA-3660	9	7	9	7	B
TCGA-AA-3662	9	8	8	7	A
TCGA-AA-3663	7	6	7	6	B
TCGA-AA-3664	8	7	8	7	A
TCGA-AA-3666	9	8	9	8	B
TCGA-AA-3667	9	8	9	7	A
TCGA-AA-3672	10	10	10	10	B
TCGA-AA-3673	9	7	8	7	A
TCGA-AA-3675	9	7	8	7	B
TCGA-AA-3678	8	7	8	7	A
TCGA-AA-3679	10	8	9	7	B
TCGA-AA-3680	9	7	9	7	A
TCGA-AA-3681	9	8	8	7	B
TCGA-AA-3684	10	9	9	8	B
TCGA-AA-3685	9	8	9	8	B
TCGA-AA-3688	10	8	9	8	B
TCGA-AA-3692	8	7	8	6	A
TCGA-AA-3693	9	7	8	6	A
TCGA-AA-3696	8	6	7	5	A
TCGA-AA-3697	9	8	9	8	A
TCGA-AA-3710	9	9	8	8	B
TCGA-AA-3712	9	8	9	7	A
TCGA-AA-3713	8	7	8	7	A
TCGA-AA-3715	9	9	9	9	B
TCGA-AA-3811	9	8	9	8	A
TCGA-AA-3812	9	8	9	7	B
TCGA-AA-3814	9	7	8	7	A
TCGA-AA-3815	7	7	7	7	B
TCGA-AA-3818	9	7	8	7	A
TCGA-AA-3819	9	7	8	6	A
TCGA-AA-3821	9	8	9	8	A
TCGA-AA-3831	8	6	7	6	B
TCGA-AA-3833	8	7	8	7	B
TCGA-AA-3837	10	8	9	7	B
TCGA-AA-3841	9	8	9	8	B
TCGA-AA-3842	9	8	9	7	B
TCGA-AA-3844	10	8	9	8	A
TCGA-AA-3845	9	9	8	9	B
TCGA-AA-3846	10	9	10	9	A
TCGA-AA-3848	10	8	9	8	A
TCGA-AA-3850	9	8	9	8	B
TCGA-AA-3851	10	8	9	8	A
TCGA-AA-3852	9	8	9	7	A
TCGA-AA-3854	9	7	8	7	A
TCGA-AA-3855	10	8	9	8	A
TCGA-AA-3856	10	9	9	8	A
TCGA-AA-3858	9	8	9	7	B
TCGA-AA-3860	9	8	9	8	A
TCGA-AA-3861	10	8	9	8	B
TCGA-AA-3862	10	9	10	9	B
TCGA-AA-3864	8	7	8	6	B
TCGA-AA-3866	9	8	8	8	B
TCGA-AA-3867	8	7	8	6	B
TCGA-AA-3869	9	8	9	8	B
TCGA-AA-3870	9	8	8	8	A
TCGA-AA-3872	9	7	8	7	A
TCGA-AA-3875	9	7	8	7	A
TCGA-AA-3877	9	8	9	8	A
TCGA-AA-3930	9	8	9	7	B
TCGA-AA-3939	9	7	9	7	B
TCGA-AA-3941	9	7	9	7	A
TCGA-AA-3947	6	5	6	5	A
TCGA-AA-3949	8	9	8	8	B
TCGA-AA-3950	7	7	7	7	B
TCGA-AA-3952	9	7	8	6	A
TCGA-AA-3955	9	7	8	7	B
TCGA-AA-3956	9	8	9	7	A
TCGA-AA-3966	7	6	7	6	B
TCGA-AA-3968	9	8	8	7	A
TCGA-AA-3970	9	8	9	8	B
TCGA-AA-3971	10	8	9	8	B
TCGA-AA-3972	9	7	8	7	A
TCGA-AA-3973	9	8	9	7	A
TCGA-AA-3975	9	7	9	7	A
TCGA-AA-3977	8	7	8	7	B
TCGA-AA-3979	9	8	9	7	B
TCGA-AA-3980	9	8	9	8	A
TCGA-AA-3982	9	8	9	7	B
TCGA-AA-3984	8	7	8	7	B
TCGA-AA-3986	9	8	9	8	B
TCGA-AA-3989	9	8	8	7	B
TCGA-AA-3994	9	8	9	8	B
TCGA-AA-A004	10	9	10	9	B
TCGA-AA-A00A	9	8	9	8	B
TCGA-AA-A00D	9	9	9	9	B
TCGA-AA-A00E	9	8	9	8	B
TCGA-AA-A00F	9	7	8	7	A
TCGA-AA-A00J	7	6	7	5	A
TCGA-AA-A00K	9	7	9	7	B
TCGA-AA-A00L	10	8	10	8	A
TCGA-AA-A00N	8	7	8	7	B
TCGA-AA-A00O	8	7	8	6	A
TCGA-AA-A00Q	9	7	8	7	A
TCGA-AA-A00R	8	8	8	8	B
TCGA-AA-A00U	9	7	8	7	B
TCGA-AA-A00W	10	8	9	7	A
TCGA-AA-A00Z	9	8	9	7	A
TCGA-AA-A010	7	6	8	6	A
TCGA-AA-A017	8	6	8	6	A
TCGA-AA-A01C	9	8	9	7	A
TCGA-AA-A01F	9	8	9	7	B
TCGA-AA-A01G	10	8	9	7	B
TCGA-AA-A01I	10	8	10	8	B
TCGA-AA-A01K	9	8	9	8	A
TCGA-AA-A01P	9	9	9	9	B
TCGA-AA-A01Q	8	7	8	7	A
TCGA-AA-A01R	10	10	10	10	B
TCGA-AA-A01S	10	8	9	7	B
TCGA-AA-A01T	10	9	10	9	B
TCGA-AA-A01V	9	9	10	9	A
TCGA-AA-A01X	8	6	7	5	A
TCGA-AA-A01Z	10	8	9	7	B
TCGA-AA-A022	10	10	10	10	A
TCGA-AA-A024	9	8	9	8	B
TCGA-AA-A029	10	8	9	8	B
TCGA-AA-A02E	10	8	9	8	A
TCGA-AA-A02F	8	6	7	5	A
TCGA-AA-A02H	9	7	9	7	A
TCGA-AA-A02J	9	7	8	6	A
TCGA-AA-A02K	9	7	8	6	A
TCGA-AA-A02O	9	7	9	7	A
TCGA-AA-A02R	9	9	9	8	B
TCGA-AA-A02W	9	7	8	6	A
TCGA-AA-A02Y	10	9	9	8	B
TCGA-AA-A03F	10	8	10	8	B
TCGA-AA-A03J	10	9	10	9	B
TCGA-AD-5900	8	7	8	7	B
TCGA-AD-6548	9	8	8	7	B
TCGA-AD-6888	9	7	8	7	B
TCGA-AD-6889	9	8	9	7	B
TCGA-AD-6890	9	8	9	8	A
TCGA-AD-6895	10	9	9	9	B
TCGA-AD-6899	9	8	8	7	A
TCGA-AD-6901	8	7	8	7	A
TCGA-AD-6963	10	9	10	9	A
TCGA-AD-6964	8	8	8	8	B
TCGA-AD-6965	9	8	9	7	A
TCGA-AD-A5EJ	6	5	6	5	A
TCGA-AD-A5EK	9	7	8	6	A
TCGA-AM-5820	8	6	7	6	A
TCGA-AM-5821	8	9	8	8	B
TCGA-AU-3779	9	8	9	8	B
TCGA-AU-6004	9	8	9	8	A
TCGA-AY-4070	9	7	9	7	B
TCGA-AY-4071	10	9	10	9	B
TCGA-AY-5543	10	8	9	8	B
TCGA-AY-6196	8	8	8	8	A
TCGA-AY-6197	10	8	9	8	A
TCGA-AY-6386	9	8	9	7	B
TCGA-AY-A54L	9	7	8	6	A
TCGA-AY-A69D	9	7	8	7	A
TCGA-AY-A71X	9	7	9	7	A
TCGA-AY-A8YK	9	7	9	7	A
TCGA-AZ-4308	10	8	9	8	B
TCGA-AZ-4313	10	9	10	8	B
TCGA-AZ-4315	8	7	7	6	B
TCGA-AZ-4323	9	8	9	8	A
TCGA-AZ-4614	9	7	9	7	A
TCGA-AZ-4615	9	9	9	8	B
TCGA-AZ-4616	10	9	9	9	B
TCGA-AZ-4681	10	8	9	7	B
TCGA-AZ-5403	8	6	7	6	B
TCGA-AZ-5407	9	7	9	7	A
TCGA-AZ-6598	8	7	7	6	B
TCGA-AZ-6599	10	8	9	7	A
TCGA-AZ-6600	9	8	9	7	A
TCGA-AZ-6601	7	7	7	7	A
TCGA-AZ-6603	9	7	8	7	A
TCGA-AZ-6605	9	8	8	7	A
TCGA-AZ-6606	10	8	9	8	B
TCGA-AZ-6607	7	7	7	7	A
TCGA-AZ-6608	9	7	9	7	B
TCGA-CA-5254	9	8	9	7	B
TCGA-CA-5255	10	8	9	8	B
TCGA-CA-5256	9	8	9	7	B
TCGA-CA-5796	10	8	9	8	A
TCGA-CA-5797	9	7	8	7	B
TCGA-CA-6715	9	7	8	6	B
TCGA-CA-6716	8	6	7	5	A
TCGA-CA-6717	7	6	7	6	A
TCGA-CA-6718	9	9	9	9	A
TCGA-CA-6719	8	7	8	7	B
TCGA-CK-4947	9	8	9	8	B
TCGA-CK-4948	8	6	8	6	B
TCGA-CK-4950	9	8	9	8	B
TCGA-CK-4951	8	7	8	7	A
TCGA-CK-4952	7	6	7	5	A
TCGA-CK-5912	10	8	9	7	B
TCGA-CK-5913	9	8	9	8	A
TCGA-CK-5914	10	9	10	8	B
TCGA-CK-5915	8	6	7	5	B
TCGA-CK-5916	8	7	7	7	A
TCGA-CK-6746	9	9	9	9	B
TCGA-CK-6747	10	8	9	8	B
TCGA-CK-6748	7	6	7	5	B
TCGA-CK-6751	10	8	9	8	B
TCGA-CM-4743	10	10	10	10	B
TCGA-CM-4744	10	10	10	9	B
TCGA-CM-4746	8	7	8	6	B
TCGA-CM-4747	8	7	8	6	B
TCGA-CM-4748	10	8	9	7	A
TCGA-CM-4751	10	9	9	9	A
TCGA-CM-4752	10	9	10	9	B
TCGA-CM-5341	9	7	8	7	B
TCGA-CM-5344	9	7	8	6	B
TCGA-CM-5348	8	6	7	6	A
TCGA-CM-5349	8	6	7	6	A
TCGA-CM-5860	9	8	9	8	B
TCGA-CM-5861	10	9	10	8	B
TCGA-CM-5862	8	7	8	6	A
TCGA-CM-5863	9	7	8	6	A
TCGA-CM-5864	9	8	9	7	A
TCGA-CM-5868	9	7	9	7	B
TCGA-CM-6161	8	7	8	6	A
TCGA-CM-6162	8	8	8	7	B
TCGA-CM-6163	9	7	8	7	A
TCGA-CM-6164	9	8	9	7	A
TCGA-CM-6165	8	7	8	6	A
TCGA-CM-6166	8	6	7	5	B
TCGA-CM-6167	9	7	8	7	A
TCGA-CM-6168	8	7	8	7	B
TCGA-CM-6169	8	7	8	7	A
TCGA-CM-6170	8	7	8	7	A
TCGA-CM-6171	8	6	7	6	B
TCGA-CM-6172	9	8	9	7	A
TCGA-CM-6674	9	8	9	7	B
TCGA-CM-6675	10	8	9	7	A
TCGA-CM-6676	8	6	7	5	A
TCGA-CM-6677	9	7	8	7	B
TCGA-CM-6678	9	7	8	6	A
TCGA-CM-6679	9	7	8	7	A
TCGA-CM-6680	9	8	8	7	A
TCGA-D5-5537	10	8	9	7	A
TCGA-D5-5538	8	7	8	7	B
TCGA-D5-5539	8	7	8	6	A
TCGA-D5-5540	8	6	7	6	A
TCGA-D5-5541	8	7	7	6	A
TCGA-D5-6529	8	8	8	7	A
TCGA-D5-6530	8	7	7	7	B
TCGA-D5-6531	9	8	8	8	A
TCGA-D5-6532	10	8	9	7	B
TCGA-D5-6533	9	7	8	7	B
TCGA-D5-6534	8	8	8	8	A
TCGA-D5-6535	10	9	10	9	A
TCGA-D5-6536	8	6	8	6	A
TCGA-D5-6537	8	7	8	6	B
TCGA-D5-6538	8	6	7	5	A
TCGA-D5-6539	9	8	9	7	B
TCGA-D5-6540	9	8	9	7	A
TCGA-D5-6541	8	7	8	7	B
TCGA-D5-6898	7	6	7	5	B
TCGA-D5-6920	9	8	9	7	B
TCGA-D5-6922	8	7	8	7	A
TCGA-D5-6923	8	6	7	6	A
TCGA-D5-6924	8	7	8	7	A
TCGA-D5-6926	7	7	7	6	A
TCGA-D5-6927	6	6	6	6	A
TCGA-D5-6928	8	9	8	9	A
TCGA-D5-6929	10	8	9	8	B
TCGA-D5-6930	10	9	10	9	B
TCGA-D5-6931	9	8	8	7	A
TCGA-D5-6932	8	7	8	7	B
TCGA-D5-7000	8	7	8	7	A
TCGA-DM-A0X9	10	8	9	8	B
TCGA-DM-A0XD	10	8	9	7	B
TCGA-DM-A0XF	9	7	8	7	A
TCGA-DM-A1D0	8	6	7	5	A
TCGA-DM-A1D4	10	8	9	7	A
TCGA-DM-A1D6	10	8	9	7	A
TCGA-DM-A1D7	9	7	9	7	A
TCGA-DM-A1D8	10	9	10	8	A
TCGA-DM-A1D9	9	7	8	6	A
TCGA-DM-A1DA	10	8	9	7	A
TCGA-DM-A1DB	9	8	9	7	A
TCGA-DM-A1HA	10	9	10	8	A
TCGA-DM-A1HB	7	6	7	5	B
TCGA-DM-A280	9	7	8	7	B
TCGA-DM-A282	9	7	8	6	B
TCGA-DM-A285	8	6	8	5	A
TCGA-DM-A288	9	7	8	6	A
TCGA-DM-A28A	9	7	8	7	A
TCGA-DM-A28C	9	7	8	6	B
TCGA-DM-A28E	10	8	9	7	A
TCGA-DM-A28F	10	8	9	7	B
TCGA-DM-A28G	8	7	8	6	A
TCGA-DM-A28H	7	6	7	5	B
TCGA-DM-A28K	10	8	10	8	B
TCGA-DM-A28M	10	8	9	7	B
TCGA-F4-6459	8	6	7	6	B
TCGA-F4-6460	9	7	8	7	A
TCGA-F4-6461	9	8	9	8	A
TCGA-F4-6463	8	6	8	6	A
TCGA-F4-6569	9	7	8	7	B
TCGA-F4-6570	8	7	7	7	A
TCGA-F4-6703	7	7	7	7	B
TCGA-F4-6704	9	8	8	7	A
TCGA-F4-6805	8	7	8	7	B
TCGA-F4-6806	10	9	10	8	B
TCGA-F4-6807	9	8	9	8	A
TCGA-F4-6808	9	7	9	7	B
TCGA-F4-6809	9	8	9	7	A
TCGA-F4-6854	8	7	8	6	B
TCGA-F4-6855	8	6	7	6	A
TCGA-F4-6856	10	8	9	8	B
TCGA-G4-6293	9	8	9	8	B
TCGA-G4-6294	10	8	9	7	A
TCGA-G4-6295	9	8	9	8	A
TCGA-G4-6297	9	8	9	8	A
TCGA-G4-6298	7	5	6	5	A
TCGA-G4-6299	9	8	9	8	B
TCGA-G4-6302	9	7	8	7	B
TCGA-G4-6303	8	6	7	6	A
TCGA-G4-6304	9	8	9	7	A
TCGA-G4-6306	10	9	10	9	B
TCGA-G4-6307	8	6	8	6	A
TCGA-G4-6309	9	8	9	7	B
TCGA-G4-6310	9	7	8	6	A
TCGA-G4-6311	8	7	8	6	A
TCGA-G4-6314	8	6	8	6	A
TCGA-G4-6315	9	7	8	6	A
TCGA-G4-6317	9	7	8	7	B
TCGA-G4-6320	10	8	9	7	A
TCGA-G4-6321	10	9	10	9	B
TCGA-G4-6322	10	8	9	8	B
TCGA-G4-6323	10	8	9	8	A
TCGA-G4-6586	8	7	8	7	B
TCGA-G4-6588	9	7	8	7	B
TCGA-G4-6625	9	9	9	9	A
TCGA-G4-6626	10	8	9	8	A
TCGA-G4-6627	9	8	9	7	B
TCGA-G4-6628	9	9	9	9	B
TCGA-NH-A50T	9	7	9	7	A
TCGA-NH-A50U	9	7	8	7	A
TCGA-NH-A50V	8	7	8	7	A
TCGA-NH-A5IV	7	6	6	5	A
TCGA-NH-A6GA	9	7	9	7	A
TCGA-NH-A6GB	10	8	9	8	A
TCGA-NH-A6GC	10	8	9	7	A
TCGA-NH-A8F7	8	6	8	6	A
TCGA-NH-A8F8	9	7	8	7	A
TCGA-QG-A5YV	9	7	8	7	A
TCGA-QG-A5YW	9	8	9	7	A
TCGA-QG-A5YX	10	8	10	8	A
TCGA-QG-A5Z2	10	9	10	9	A
TCGA-QL-A97D	10	9	10	9	A
TCGA-RU-A8FL	10	8	9	7	A
TCGA-SS-A7HO	6	5	6	5	A
TCGA-T9-A92H	10	9	10	8	B
TCGA-WS-AB45	6	6	6	6	B

## Sheet: Supplementary Table S6
The information of 381 genes
ID	HR	HR.95L	HR.95H	pvalue
ABHD1	2.03285	1.15024	3.59271	0.0146174
ACAT2	0.84995	0.732964	0.985609	0.0314112
ACBD4	1.26999	1.05199	1.53316	0.0128652
ADAMTS13	1.5599	1.16221	2.09366	0.00306544
ADAMTS6	1.4085	1.00986	1.96451	0.0436161
ADCY4	1.37047	1.05437	1.78133	0.0184889
AGAP6	1.34115	1.07105	1.67937	0.0105233
AGAP9	1.58115	1.20787	2.06978	0.000854361
AGBL2	1.94799	1.18753	3.19542	0.00827513
AGER	1.3787	1.05201	1.80683	0.0199422
AKAP8L	1.42535	1.13092	1.79642	0.00268074
ALAD	1.11538	1.013	1.22811	0.0262218
ALDH2	0.920288	0.870203	0.973255	0.00362077
ALOX12	1.07489	1.02814	1.12376	0.00145764
ANGPT4	2.92004	1.06798	7.9839	0.0367872
ANKLE1	1.61362	1.14723	2.26962	0.00597527
ANKRD18A	1.39414	1.0294	1.88811	0.0317756
ANKRD23	2.44009	1.11587	5.33577	0.0254433
ANKRD24	2.0095	1.46315	2.75986	1.62579e-05
ANKRD6	1.65406	1.1284	2.42458	0.00990629
ANKS3	1.5746	1.03969	2.38472	0.0320543
ANKZF1	1.36828	1.10403	1.69577	0.00418407
AOC2	1.7998	1.20896	2.6794	0.00379574
APTR	1.27195	1.02375	1.58033	0.0298667
ARHGEF1	1.09208	1.01378	1.17643	0.0203199
ARL6IP4	2.49515	1.52947	4.07053	0.000250625
ASIP	1.68618	1.10874	2.56435	0.0145834
ASNS	1.06251	1.0031	1.12544	0.0388861
ASPDH	1.50072	1.15405	1.95154	0.00245305
ATP2A1	1.97638	1.43438	2.7232	3.10388e-05
ATP6V0C	1.07583	1.00015	1.15724	0.0495307
ATXN2L	1.07896	1.01915	1.14229	0.00900801
BHLHB9	2.24549	1.1833	4.26115	0.013327
BRD2	1.06889	1.00024	1.14225	0.0491719
BRD3	1.14076	1.00379	1.29642	0.043603
BRICD5	1.56501	1.1179	2.19094	0.0090741
BST2	1.01383	1.00015	1.0277	0.0474927
BTBD19	1.26389	1.03651	1.54116	0.0206497
C12orf76	2.53926	1.3849	4.65583	0.00258926
C20orf96	1.19958	1.04766	1.37353	0.00844328
C2orf68	1.24298	1.0412	1.48387	0.0160998
C3orf62	1.70869	1.16493	2.50626	0.00612461
CA3	1.3265	1.051	1.67422	0.0173738
CACNA1D	0.732764	0.556743	0.964436	0.0265334
CALCOCO1	1.07338	1.00346	1.14816	0.0393511
CALML6	3.15084	1.79412	5.53352	6.48947e-05
CAPRIN2	1.29489	1.08283	1.54849	0.00462618
CASP2	1.19019	1.00357	1.41152	0.0454024
CBY3	1.91161	1.1296	3.235	0.0157793
CCDC154	1.98287	1.33725	2.9402	0.000659463
CCDC40	1.62466	1.12571	2.34476	0.00952692
CCDC77	1.28511	1.007	1.64002	0.0437956
CCDC78	1.51771	1.21835	1.89061	0.000197729
CDAN1	1.39769	1.03667	1.88442	0.0280772
CDH4	1.45363	1.07824	1.95971	0.014119
CDK10	1.16513	1.0058	1.34969	0.0416418
CDK5R1	1.3561	1.04829	1.75429	0.0203971
CDK5RAP2	1.25502	1.01472	1.55223	0.0361929
CDX1	0.98082	0.962985	0.998985	0.0385999
CENPT	1.44783	1.09426	1.91565	0.00958307
CHD3	1.08105	1.02056	1.14512	0.00798529
CIAO1	1.16282	1.01137	1.33694	0.0341097
CLDN11	1.32548	1.02898	1.70743	0.0291784
CLK1	1.08767	1.00994	1.17139	0.0263215
CLK2	1.15862	1.04541	1.2841	0.00500955
CLK3	1.95248	1.22367	3.11537	0.00500547
CLSTN3	1.13091	1.0279	1.24423	0.0115778
CNGA4	2.33309	1.15664	4.70615	0.0179605
COQ2	0.799745	0.668005	0.957466	0.0149641
COX19	1.30615	1.06338	1.60436	0.0109061
COX6B1	0.953451	0.910383	0.998556	0.0432534
CPT2	0.848474	0.763159	0.943327	0.00237356
CRELD1	1.12383	1.00047	1.2624	0.0490797
CRY2	1.16633	1.05	1.29556	0.00410506
CRYBB3	1.5988	1.11605	2.29035	0.0105084
CRYGS	1.46625	1.00773	2.13339	0.0454774
CSAD	1.28993	1.04871	1.58664	0.0159435
CSNK1E	1.10923	1.01271	1.21495	0.0256175
CST11	2.6025	1.21363	5.58079	0.0139942
CSTL1	1.60204	1.16607	2.201	0.00363765
CTC1	1.357	1.06413	1.73048	0.0138541
CTSD	1.03979	1.00631	1.07438	0.0194645
CUL9	1.2993	1.05073	1.60669	0.0156633
CYTH2	1.25214	1.02746	1.52595	0.0258494
DCST2	1.84052	1.25595	2.69717	0.00175542
DDX11	1.20877	1.04302	1.40085	0.0117423
DENND4B	1.15638	1.01372	1.31912	0.0305552
DLX4	1.36568	1.00073	1.86373	0.049467
DMPK	1.05468	1.01829	1.09236	0.00295857
DNAH1	1.43591	1.08996	1.89167	0.0100979
DNAH17	2.08808	1.10715	3.9381	0.0229405
DNAJB13	4.28971	1.8561	9.91409	0.000656925
DNLZ	4.4448	1.40496	14.0618	0.0111304
DNM1P35	2.33439	1.2255	4.44663	0.00992393
DOCK3	1.54483	1.15636	2.06379	0.00324986
DPH7	1.54353	1.16497	2.04511	0.00249804
DPY19L2P4	2.7384	1.15765	6.47766	0.0218358
DVL3	1.09882	1.02496	1.178	0.00794353
EHD1	1.07235	1.00433	1.14498	0.0366837
ELMOD3	1.75228	1.05382	2.91368	0.030618
ENO3	2.01077	1.4542	2.78035	2.39252e-05
ERCC3	1.40829	1.01793	1.94835	0.0387083
EXD3	1.52548	1.06852	2.17785	0.0200817
FAHD2CP	1.75088	1.22265	2.50731	0.00223441
FAM193B	1.2875	1.04055	1.59304	0.0200262
FAM219B	1.52661	1.15597	2.0161	0.0028694
FAM24B	1.33393	1.064	1.67234	0.0124981
FBXL8	1.35136	1.05458	1.73166	0.0173119
FBXW8	1.38686	1.03192	1.86388	0.0301378
FDFT1	0.949547	0.918854	0.981266	0.00201501
FLT1	1.17017	1.00335	1.36473	0.0452264
GABBR1	1.24096	1.06927	1.44022	0.00448951
GALE	0.956846	0.916578	0.998884	0.0443376
GBAP1	1.5234	1.00232	2.31539	0.0487453
GIGYF1	1.11515	1.02355	1.21494	0.0126923
GLDN	1.87795	1.31512	2.68164	0.000526225
GLIDR	2.85274	1.20481	6.75474	0.0171432
GNAT2	0.551564	0.320114	0.950359	0.0320827
GNGT1	1.43901	1.16262	1.78111	0.000823885
GP6	1.98437	1.15395	3.4124	0.0132248
GPC2	1.68635	1.19255	2.38461	0.00311555
GPR156	3.11244	1.44488	6.70454	0.00373228
GPR173	1.55192	1.11884	2.15264	0.00847326
GPRASP1	1.15445	1.01903	1.30786	0.0240678
GPRIN3	0.908776	0.832284	0.992297	0.0329794
GRIPAP1	1.28777	1.03559	1.60136	0.02294
GSTM2	1.31801	1.03199	1.6833	0.0269519
GTF2H4	2.84199	1.2527	6.44759	0.0124541
GUCA1B	1.62324	1.14319	2.30487	0.00676809
HCG27	1.54807	1.05548	2.27055	0.0253345
HDAC7	1.20049	1.05138	1.37075	0.00692602
HLF	0.914144	0.839946	0.994895	0.0376669
HMGCL	0.848373	0.731576	0.983818	0.0295669
HOXD10	1.11778	1.00618	1.24177	0.0380122
HSD17B1	1.41133	1.00002	1.99179	0.0499841
HSF4	1.48276	1.19319	1.84261	0.000380394
IGFN1	1.37162	1.03401	1.81945	0.0283821
IL1RL2	1.2319	1.00759	1.50615	0.0419856
ING5	1.57014	1.08872	2.26444	0.0157368
INHBB	1.03808	1.00779	1.06928	0.0133736
INPP5E	1.3284	1.07927	1.63504	0.00736628
INSL3	1.63092	1.19043	2.23439	0.00232529
INTS3	1.21195	1.02528	1.43261	0.0242881
IRF7	1.05995	1.01361	1.1084	0.0106862
ITGB1BP2	1.22786	1.00363	1.50217	0.0460193
IZUMO1	1.9424	1.10568	3.41231	0.020921
KCNC3	1.4338	1.1313	1.81719	0.00287927
KCND1	1.79657	1.23995	2.60305	0.0019563
KCNIP2	1.53013	1.10812	2.11285	0.00977958
KCNJ14	2.00572	1.31797	3.05234	0.00115953
KCNMB3	2.49321	1.47347	4.21867	0.000662988
KCNS1	2.16656	1.16253	4.03774	0.0149292
KCP	1.43562	1.05559	1.95246	0.021179
KDM3A	1.29396	1.02801	1.62871	0.02814
KIAA0895L	1.38087	1.02694	1.85678	0.0326871
KIF7	1.48106	1.17202	1.8716	0.00100443
KIFC2	1.16472	1.02995	1.31712	0.015084
KRI1	1.22348	1.02	1.46756	0.0297553
KRT8P12	1.81136	1.38302	2.37238	1.59248e-05
L3HYPDH	1.58245	1.13888	2.19878	0.00624092
LAMB2P1	1.55903	1.03243	2.35422	0.0347103
LAT	3.52948	1.25348	9.93813	0.0169544
LCAT	1.34182	1.06771	1.6863	0.011673
LDB1	1.07651	1.01159	1.1456	0.0201681
LENG8	1.05013	1.00801	1.09401	0.0191859
LETMD1	1.19144	1.02047	1.39106	0.0266639
LIME1	1.2664	1.00167	1.60109	0.0483913
LRCH4	1.57267	1.22846	2.01332	0.000327351
LRRC2	0.792378	0.629013	0.998171	0.0482114
LRRC23	1.4078	1.02071	1.94168	0.0370769
LRRC27	1.86033	1.00531	3.44254	0.0480623
LRRC59	0.949747	0.907523	0.993935	0.0262738
LTB4R	1.15554	1.05633	1.26407	0.00159715
LTB4R2	1.36339	1.03222	1.80081	0.029014
MAMDC4	1.07545	1.00088	1.15556	0.0472531
MAN2A2	1.1304	1.01047	1.26457	0.0321988
MAN2C1	1.42342	1.13232	1.78937	0.00249063
MAP3K12	1.37937	1.00778	1.88798	0.0446057
MAPK15	1.15749	1.0266	1.30507	0.0169028
MAPKAPK3	0.869614	0.782456	0.966481	0.00952288
MC1R	1.73787	1.33155	2.26817	4.7549e-05
MORC2	1.22577	1.01992	1.47316	0.0299921
MPC1	0.934888	0.891192	0.980727	0.00583646
MPRIP	1.13386	1.01989	1.26057	0.0201069
MRPL22	0.799629	0.644598	0.991947	0.0420027
MRPL37	0.937389	0.887756	0.989797	0.0198356
MSS51	1.61141	1.01189	2.56614	0.0444589
MTHFSD	1.58272	1.07246	2.33576	0.020764
MTMR9LP	1.44607	1.11394	1.87723	0.00559901
MYH3	1.85669	1.09868	3.13767	0.0208046
MYOZ3	2.53909	1.18512	5.43991	0.0165364
NCKAP5L	1.3373	1.09191	1.63784	0.0049536
NDOR1	1.18704	1.04192	1.35238	0.00996081
NEBL	0.902057	0.815966	0.997232	0.0439958
NEK8	1.69876	1.20808	2.38874	0.00231246
NEK9	1.18049	1.01982	1.36647	0.0262257
NFATC4	1.21899	1.03087	1.44145	0.0205872
NISCH	1.14505	1.01643	1.28994	0.0258756
NOS2	0.97823	0.958825	0.998028	0.0313127
NRIP2	1.37313	1.05951	1.77959	0.0165327
NSUN6	1.55223	1.08984	2.2108	0.0148215
NTN5	2.7356	1.52373	4.9113	0.000750137
NUDT17	2.00841	1.41595	2.84878	9.2247e-05
NUMBL	1.25993	1.09997	1.44316	0.000851961
NXPH1	2.3632	1.26525	4.41391	0.00697426
NYAP1	1.57479	1.03451	2.39725	0.0341573
OFCC1	5.22676	2.62253	10.4171	2.60149e-06
OR2B6	2.07463	1.30942	3.28701	0.00188286
OSBPL3	1.12784	1.01305	1.25563	0.0280423
OXTR	1.35881	1.04535	1.76626	0.0219373
PABPC1L	1.08656	1.0144	1.16386	0.0178983
PABPN1	1.07366	1.00885	1.14264	0.0252715
PAQR6	1.38722	1.14289	1.68379	0.00092922
PATL2	1.83182	1.2397	2.70676	0.00237706
PCDHB12	1.43682	1.05589	1.95517	0.0211125
PCED1A	1.15641	1.06194	1.25928	0.00083118
PCED1B	1.10628	1.00137	1.22217	0.0469275
PCP2	1.59587	1.17812	2.16174	0.0025396
PFDN5	1.04957	1.0002	1.10137	0.0490361
PFKFB1	2.60131	1.2875	5.25577	0.00771724
PHC1	1.28611	1.0096	1.63835	0.0416172
PHF1	1.12389	1.05207	1.20061	0.000527057
PHF2	1.15416	1.02833	1.29539	0.0149229
PHF21A	1.26931	1.0333	1.55923	0.0230856
PIANP	1.71813	1.19984	2.46029	0.00313159
PIP4K2B	1.09111	1.01384	1.17427	0.0199869
PLAG1	1.31011	1.03518	1.65805	0.0245955
PLEKHA8P1	1.51757	1.06148	2.16965	0.0221905
PLEKHG2	1.14637	1.0203	1.28801	0.0215563
PLXNA3	1.16942	1.03013	1.32753	0.015574
PNPLA7	1.4166	1.088	1.84446	0.00970159
POFUT2	1.53716	1.20151	1.96659	0.000625222
POLM	1.27093	1.0724	1.50623	0.0056665
POM121L9P	2.32908	1.00566	5.39408	0.0484809
POU6F1	1.36139	1.07638	1.72188	0.0100509
PP7080	1.15323	1.05987	1.25482	0.000933043
PPFIA4	2.31542	1.52661	3.51182	7.79765e-05
PPP1R26	1.18831	1.03066	1.37008	0.0175114
PPP1R32	1.70473	1.13088	2.56976	0.0108546
PPP1R3E	1.72755	1.24021	2.40638	0.00122457
PPP1R3F	1.49399	1.10356	2.02256	0.0093894
PRDM15	2.04078	1.13058	3.68377	0.017921
PROCA1	1.7339	1.18783	2.53101	0.0043462
PRORSD1P	1.59661	1.09007	2.33854	0.0162664
PRR3	1.4035	1.06639	1.84719	0.0155811
PRSS53	2.75139	1.34652	5.62201	0.00550285
PRX	1.55676	1.07501	2.2544	0.0191395
PSMA5	0.899599	0.829772	0.975302	0.0102702
PTCH2	1.14726	1.00036	1.31573	0.0493959
PTPN14	1.19061	1.01992	1.38987	0.0271188
QRICH2	1.99372	1.33546	2.97645	0.000738671
QSOX2	1.14931	1.03536	1.27579	0.00899294
RAD52	1.31638	1.00307	1.72755	0.0474712
RALGDS	1.11961	1.02541	1.22247	0.0117507
RBM17	1.17149	1.03626	1.32438	0.011435
RBM6	1.14173	1.00817	1.29298	0.0367843
REC8	1.04217	1.00088	1.08516	0.0452184
RFPL3S	19.9148	2.47113	160.493	0.00495945
RGL2	1.12414	1.03874	1.21657	0.00370032
RIMKLB	1.28584	1.08128	1.52911	0.00445647
RNF112	1.60064	1.05001	2.44003	0.0287568
RNF207	1.31212	1.12497	1.5304	0.000540605
RNF216	1.15772	1.0297	1.30165	0.0143049
RP9P	1.11375	1.0012	1.23894	0.0474675
RPL32P3	1.42836	1.11122	1.83601	0.0053828
RPS17	1.04798	1.01211	1.08513	0.00835615
RPS6KA1	0.934977	0.886214	0.986422	0.0138855
RRAGB	1.35578	1.09911	1.67239	0.00447667
RUSC2	1.07215	1.00005	1.14945	0.0498374
SCAND2P	3.14851	1.19842	8.2718	0.019952
SCART1	1.59414	1.00732	2.52281	0.046471
SDHB	0.946312	0.901463	0.993391	0.0259051
SEC31B	1.46982	1.05239	2.05282	0.0238502
SEMA4C	1.17414	1.06346	1.29634	0.00148264
SEMA5B	1.70285	1.03422	2.80377	0.036421
SEMA6C	1.22415	1.01814	1.47186	0.0314665
SERHL2	1.50198	1.01053	2.23243	0.0442449
SERPINA1	0.984054	0.971142	0.997139	0.0170707
SERTAD2	1.14382	1.02588	1.27531	0.0155107
SETD4	1.7845	1.07955	2.94978	0.0239175
SFSWAP	1.40724	1.02038	1.94077	0.0372537
SH3GL1P1	2.07214	1.07528	3.99317	0.0294946
SHANK3	1.14503	1.04451	1.25522	0.00386625
SIN3B	1.29534	1.08344	1.5487	0.00452234
SLC13A4	1.64026	1.02638	2.62131	0.0385644
SLC16A8	1.76403	1.36775	2.27514	1.22948e-05
SLC23A2	1.21028	1.05282	1.39128	0.00727766
SLC46A2	2.04732	1.14477	3.66144	0.0157002
SLC5A12	1.58558	1.19103	2.11084	0.00159166
SLC7A6OS	1.71258	1.04822	2.79801	0.0317158
SNAPC3	1.20008	1.00869	1.42778	0.0396285
SNAPC4	1.3359	1.0725	1.66398	0.00974812
SPAG8	2.23874	1.21291	4.13219	0.00995984
SPATA6	0.773172	0.607197	0.984514	0.0369285
SPNS1	1.86872	1.18004	2.95933	0.00768091
SPPL2B	1.11694	1.00637	1.23966	0.0375857
SPR	1.06174	1.00348	1.12338	0.0374833
SPRN	2.1242	1.15615	3.90279	0.0152049
SPTBN5	1.30201	1.03017	1.64558	0.0271941
STAG3	1.51593	1.04023	2.20919	0.0303712
STAG3L4	1.30476	1.09078	1.56071	0.0036053
STKLD1	1.90193	1.0324	3.50383	0.0391834
STX18	0.773662	0.638965	0.936754	0.00855347
STX1A	1.15997	1.02596	1.31149	0.0178326
SUN1	1.12779	1.0228	1.24357	0.0158644
SYCE2	1.8062	1.36568	2.38882	3.40062e-05
TAF1C	1.34809	1.10471	1.64508	0.00327909
TAL2	1.95333	1.048	3.64077	0.035072
TAS2R38	1.53075	1.13366	2.06692	0.00545665
TAS2R5	1.47242	1.0223	2.12072	0.0376681
TBC1D8	1.18935	1.02493	1.38013	0.0223476
TBX19	1.78274	1.12632	2.82171	0.0135978
TEX22	2.55621	1.31009	4.98761	0.00592432
TFF1	0.99108	0.982674	0.999558	0.0392373
THBS3	1.23879	1.06968	1.43463	0.00424305
TIGD1	1.51033	1.18865	1.91907	0.000740501
TJAP1	1.23752	1.04323	1.468	0.0144596
TLX2	2.05479	1.30996	3.22312	0.00171583
TMCO6	1.42685	1.0691	1.9043	0.0157922
TMEM120B	1.66658	1.02793	2.702	0.0382922
TMEM198B	1.59313	1.22162	2.07764	0.00058704
TMEM91	1.50194	1.06318	2.12177	0.0210248
TNFRSF25	1.14077	1.01557	1.28141	0.0263911
TNK2	1.176	1.04335	1.32552	0.00793276
TRAF1	1.23895	1.05741	1.45166	0.0080382
TRAP1	0.939913	0.88435	0.998968	0.0462421
TRIM45	1.7365	1.16534	2.58759	0.00669023
TRIM67	3.10946	1.55603	6.21373	0.00131959
TSC1	1.30126	1.00701	1.68148	0.044078
TSNAXIP1	2.6791	1.24906	5.74639	0.0113683
TSPYL2	1.10568	1.03704	1.17886	0.00212399
TTC21A	2.02712	1.14751	3.58097	0.0149363
TUBG2	1.13611	1.02755	1.25614	0.0127601
TUBGCP6	1.19931	1.00439	1.43206	0.0446019
UBE2G2	1.25345	1.06437	1.47612	0.00677565
UBQLNL	4.30454	1.86193	9.95151	0.000640772
UCN	1.60747	1.23484	2.09255	0.000419192
ULK1	1.1622	1.04256	1.29557	0.00669125
USP20	1.21859	1.03858	1.4298	0.0153451
USP53	0.830086	0.705343	0.97689	0.0250016
VAMP1	1.3531	1.09499	1.67206	0.00510582
VDAC3	0.940011	0.893648	0.988779	0.0165187
VWDE	1.7019	1.26943	2.28171	0.000378209
WDR1	0.942182	0.892294	0.99486	0.0319048
WDR31	0.667302	0.450843	0.987686	0.0431871
WDR91	1.52871	1.14582	2.03955	0.00390975
WFDC10B	1.44202	1.14216	1.82062	0.0020878
YJEFN3	1.51993	1.18438	1.95054	0.00100351
ZBTB18	0.876081	0.792513	0.968461	0.00969496
ZBTB34	1.49238	1.06052	2.1001	0.0216125
ZBTB48	1.57556	1.11826	2.21988	0.009351
ZCWPW1	1.38438	1.05874	1.81018	0.0174489
ZDHHC11	1.38719	1.11796	1.72125	0.00295106
ZFYVE27	1.17938	1.02052	1.36298	0.0254082
ZKSCAN2	1.77448	1.09255	2.88205	0.0204667
ZMIZ2	1.06984	1.00958	1.13369	0.0224609
ZNF133	1.44909	1.082	1.94072	0.0128202
ZNF142	1.25342	1.00845	1.5579	0.0417721
ZNF157	4.68267	1.01006	21.7089	0.0485229
ZNF160	1.2474	1.0275	1.51438	0.0254771
ZNF212	1.51604	1.14379	2.00944	0.00379704
ZNF23	2.94016	1.03092	8.38524	0.0437042
ZNF239	1.20163	1.00501	1.43672	0.0439309
ZNF248	1.37941	1.00016	1.90246	0.049886
ZNF276	1.41595	1.06695	1.87911	0.016007
ZNF282	1.26015	1.07931	1.47128	0.00343747
ZNF316	1.18434	1.03521	1.35495	0.0137403
ZNF33B	1.25843	1.01615	1.55847	0.0351345
ZNF385C	1.88839	1.26898	2.81013	0.00172133
ZNF496	1.36616	1.07413	1.73759	0.0109985
ZNF514	1.33989	1.00686	1.78308	0.0447615
ZNF532	1.13758	1.00732	1.28469	0.0377515
ZNF592	1.14457	1.01125	1.29546	0.0325967
ZNF641	1.4617	1.02327	2.08798	0.0369435
ZNF692	1.30768	1.07468	1.5912	0.00737645
ZNF736	1.32385	1.03838	1.68781	0.0235832
ZNF746	1.54118	1.03408	2.29695	0.0336213
ZNF767P	1.65197	1.23013	2.21847	0.000847714
ZNF778	1.7942	1.07669	2.98988	0.024861
ZNF783	1.58574	1.13984	2.20607	0.00620131
ZSCAN21	1.22016	1.02778	1.44855	0.0230274

## Sheet: Supplementary Table S7
ID	coef	HR	HR.95L	HR.95H	pvalue
ABHD1|SCART1	2.00792	7.44779	3.44742	16.0902	3.23808e-07
ALOX12|PTPN14	1.25694	3.51464	1.54251	8.00814	0.00277631
ANKRD18A|GNAT2	1.85219	6.37376	2.60191	15.6134	5.08135e-05
ATP6V0C|PHF1	-0.643138	0.525641	0.243272	1.13576	0.101814
CACNA1D|CCDC78	-0.783606	0.456756	0.214223	0.973873	0.0425095
CBY3|TSNAXIP1	1.1938	3.29959	1.54699	7.03772	0.00200895
CCDC77|GPRIN3	1.14968	3.15719	1.39037	7.1692	0.00600339
CHD3|FDFT1	0.967087	2.63027	1.14859	6.02331	0.0221563
CSTL1|KCNIP2	-0.797656	0.450383	0.188114	1.07831	0.0733411
GUCA1B|MSS51	0.98806	2.68602	1.26993	5.68118	0.00973257
HMGCL|INHBB	-1.80315	0.164779	0.0701762	0.386915	3.46935e-05
MAPKAPK3|UBE2G2	-1.64431	0.193147	0.0781681	0.477249	0.000367056
NRIP2|ZNF514	0.819873	2.27021	1.09742	4.69633	0.0270617
PCED1A|ZBTB18	1.03752	2.82222	1.22919	6.47978	0.014422
SPATA6|SYT1	-0.632391	0.53132	0.249983	1.12928	0.100195
STAG3L4|ZNF641	2.59855	13.4443	4.03316	44.8157	2.33574e-05
